# Supplementary material for: Bio-spectroscopic investigation linking changes of retinal structure with short-term administration of Amiodarone and revealing the ameliorative effect of vitamin E supplementation
Source: Sci Rep. 2024 Sep 5;14:20746. doi: 10.1038/s41598-024-70573-6 (PMC11377559; doi:10.1038/s41598-024-70573-6)
Supplement: Supplementary file 1 — Supplementary Information. [file 41598_2024_70573_MOESM1_ESM.xlsx]

## Sheet: Sheet1
	Control Rerima	AMIO-Retina	Vit. E - Retina
910.236	0.00667	0.07602	0.07919
917.95	0.00494	0.05727	0.07904
925.664	0.00341	0.04106	0.07953
933.378	0.00214	0.0264	0.08036
941.092	0.00116	0.017	0.08331
948.806	0.000471771	0.01847	0.09064
956.519	7.02739e-05	0.03139	0.10197
964.233	6.02007e-06	0.04686	0.11288
971.947	0.000223517	0.05147	0.11831
979.661	0.000552654	0.03977	0.11722
987.375	0.000898242	0.01958	0.11408
995.089	0.00131	0.00459	0.11441
1002.8	0.00185	0.00304	0.12078
1010.52	0.00255	0.01506	0.13239
1018.23	0.00353	0.03735	0.14824
1025.94	0.00494	0.06843	0.16863
1033.66	0.00666	0.10903	0.19344
1041.37	0.00829	0.15813	0.21991
1049.09	0.00949	0.21035	0.24342
1056.8	0.01031	0.25957	0.26121
1064.51	0.01102	0.30493	0.27429
1072.23	0.01175	0.34862	0.28523
1079.94	0.01243	0.38434	0.29336
1087.65	0.01293	0.39444	0.29385
1095.37	0.01331	0.36755	0.28287
1103.08	0.01367	0.31399	0.26264
1110.8	0.01411	0.25631	0.23993
1118.51	0.01465	0.20943	0.22015
1126.22	0.01521	0.17608	0.20481
1133.94	0.01575	0.15448	0.1943
1141.65	0.01633	0.14356	0.1898
1149.37	0.01706	0.1423	0.19184
1157.08	0.01795	0.14782	0.1983
1164.79	0.01893	0.156	0.20567
1172.51	0.01995	0.16436	0.21227
1180.22	0.02106	0.17437	0.21941
1187.94	0.02229	0.191	0.22995
1195.65	0.02359	0.21991	0.24592
1203.36	0.02484	0.26369	0.26724
1211.08	0.02601	0.31887	0.29114
1218.79	0.02704	0.37489	0.31292
1226.51	0.02788	0.41742	0.32754
1234.22	0.02848	0.43494	0.33202
1241.93	0.02893	0.42512	0.32613
1249.65	0.02936	0.39529	0.31244
1257.36	0.02988	0.35824	0.2954
1265.07	0.03052	0.32582	0.2802
1272.79	0.03125	0.30454	0.27013
1280.5	0.032	0.29451	0.26502
1288.22	0.03274	0.29159	0.26285
1295.93	0.03352	0.2906	0.26173
1303.64	0.0344	0.28714	0.26006
1311.36	0.03534	0.27917	0.25643
1319.07	0.03623	0.26748	0.25066
1326.79	0.03705	0.25469	0.24419
1334.5	0.0379	0.24328	0.23898
1342.21	0.03885	0.23506	0.23611
1349.93	0.03992	0.23221	0.23643
1357.64	0.04119	0.23758	0.2419
1365.35	0.04276	0.25316	0.25451
1373.07	0.0447	0.27831	0.27412
1380.78	0.04698	0.30964	0.29786
1388.5	0.04958	0.34113	0.32085
1396.21	0.05236	0.36414	0.33661
1403.92	0.05512	0.37139	0.33952
1411.64	0.05765	0.36332	0.33039
1419.35	0.05976	0.34974	0.31702
1427.07	0.06129	0.34314	0.30926
1434.78	0.06233	0.35084	0.31117
1442.49	0.06324	0.37117	0.3194
1450.21	0.06427	0.39316	0.32674
1457.92	0.06512	0.40012	0.32656
1465.63	0.06522	0.3838	0.31652
1473.35	0.06463	0.35453	0.30297
1481.06	0.06428	0.33414	0.2966
1488.78	0.06516	0.33993	0.30653
1496.49	0.06768	0.38056	0.33671
1504.2	0.07151	0.45847	0.38518
1511.92	0.07575	0.56901	0.44329
1519.63	0.07962	0.69906	0.50003
1527.35	0.08295	0.83125	0.54816
1535.06	0.0861	0.94748	0.5838
1542.77	0.08952	1.02253	0.60163
1550.49	0.09335	1.03214	0.59484
1558.2	0.09756	0.98207	0.56422
1565.91	0.10244	0.91241	0.5228
1573.63	0.10871	0.86537	0.48584
1581.34	0.11718	0.85972	0.46367
1589.06	0.1284	0.89978	0.46027
1596.77	0.14272	0.98825	0.4773
1604.48	0.16004	1.13129	0.51722
1612.2	0.17892	1.33194	0.58033
1619.91	0.19642	1.57825	0.65885
1627.63	0.2096	1.85164	0.73745
1635.34	0.21688	2.12952	0.80327
1643.05	0.21696	2.31738	0.84671
1650.77	0.20993	2.33003	0.85959
1658.48	0.19867	2.19486	0.84028
1666.19	0.18603	2.00084	0.79469
1673.91	0.17232	1.77706	0.72968
1681.62	0.15712	1.53169	0.65102
1689.34	0.14107	1.30438	0.56689
1697.05	0.12507	1.11688	0.48697
1704.77	0.1097	0.96898	0.41924
1712.48	0.09597	0.85569	0.36801
1720.19	0.08491	0.7685	0.33179
1727.91	0.07626	0.69255	0.30448
1735.62	0.06866	0.61445	0.27881
1743.33	0.06111	0.53232	0.25118
1751.05	0.05387	0.45439	0.22296
1758.76	0.04754	0.38835	0.19723
1766.48	0.04223	0.33594	0.17597
1774.19	0.03792	0.29567	0.16008
1781.9	0.03458	0.26519	0.14926
1789.62	0.03192	0.2412	0.14164
1797.33	0.02946	0.22069	0.13528
1805.05	0.02714	0.20285	0.1296
1812.76	0.02536	0.18825	0.12488
1820.47	0.02438	0.17664	0.12105
1828.19	0.02399	0.16659	0.11778
1835.9	0.02376	0.1572	0.11508
1843.61	0.02358	0.14882	0.11297
1851.33	0.02361	0.14202	0.11111
1859.04	0.02403	0.13678	0.1093
1866.76	0.02482	0.13278	0.10785
1874.47	0.02588	0.12989	0.10701
1882.18	0.02714	0.12805	0.10644
1889.9	0.02866	0.12723	0.10575
1897.61	0.03055	0.12749	0.10511
2507.01	0.00348	0.01095	0.16061
2514.72	0.00292	0.00955	0.16232
2522.43	0.00237	0.00807	0.16391
2530.15	0.00186	0.00665	0.16536
2537.86	0.00142	0.00535	0.16681
2545.58	0.00103	0.00418	0.16838
2553.29	0.000698447	0.00314	0.16996
2561	0.000422537	0.0022	0.17147
2568.72	0.000212193	0.0013	0.17302
2576.43	6.50287e-05	0.000500083	0.17469
2584.15	0	2.48194e-05	0.17646
2591.86	5.01275e-05	1.40156e-05	0.17831
2599.57	0.00021857	0.000375094	0.18029
2607.29	0.000473797	0.000934328	0.18241
2615	0.000799239	0.00161	0.18455
2622.72	0.00121	0.00237	0.18662
2630.43	0.0017	0.00309	0.18865
2638.14	0.00226	0.00373	0.19067
2645.86	0.00287	0.00436	0.1926
2653.57	0.00358	0.00509	0.19446
2661.28	0.0044	0.00585	0.19635
2669	0.00531	0.00656	0.19833
2676.71	0.00627	0.00725	0.20032
2684.43	0.00731	0.00803	0.20231
2692.14	0.00844	0.00896	0.2044
2699.85	0.00968	0.01024	0.20675
2707.57	0.01102	0.01225	0.20946
2715.28	0.01247	0.01522	0.21261
2722.99	0.01405	0.01895	0.21614
2730.71	0.01572	0.02309	0.21987
2738.42	0.01743	0.0275	0.22365
2746.14	0.01921	0.03211	0.22745
2753.85	0.02108	0.03677	0.23132
2761.56	0.02301	0.04145	0.23525
2769.28	0.02502	0.04635	0.23928
2776.99	0.02711	0.05165	0.24345
2784.71	0.02932	0.05736	0.2478
2792.42	0.03163	0.06375	0.2524
2800.13	0.03405	0.07151	0.25745
2807.85	0.0366	0.08159	0.26315
2815.56	0.03935	0.09598	0.27019
2823.28	0.04243	0.11966	0.28063
2830.99	0.04601	0.16015	0.29761
2838.7	0.05011	0.22131	0.32171
2846.42	0.05437	0.293	0.34775
2854.13	0.05817	0.35082	0.36675
2861.84	0.0612	0.37587	0.37409
2869.56	0.06374	0.37445	0.37355
2877.27	0.06638	0.36998	0.37315
2884.99	0.06949	0.38112	0.37831
2892.7	0.07317	0.41474	0.39181
2900.41	0.07751	0.47452	0.4156
2908.13	0.08242	0.56175	0.44862
2915.84	0.08738	0.66161	0.48212
2923.56	0.09159	0.7369	0.5024
2931.27	0.09468	0.75866	0.50297
2938.98	0.09706	0.73781	0.49089
2946.7	0.09949	0.70846	0.47835
2954.41	0.10234	0.68695	0.46987
2962.12	0.10553	0.66517	0.46133
2969.84	0.10882	0.6342	0.44791
2977.55	0.1121	0.59778	0.43066
2985.27	0.11545	0.56799	0.41505
2992.98	0.11903	0.55464	0.40583
3000.69	0.12294	0.56017	0.40434
3008.41	0.12714	0.57999	0.40859
3016.12	0.13149	0.60651	0.41531
3023.84	0.13593	0.63486	0.42241
3031.55	0.14046	0.66557	0.42987
3039.26	0.14513	0.70132	0.43845
3046.98	0.14995	0.74239	0.44806
3054.69	0.15487	0.78648	0.45771
3062.41	0.15988	0.83156	0.46659
3070.12	0.16497	0.87665	0.47433
3077.83	0.17015	0.92095	0.48081
3085.55	0.17539	0.9648	0.48623
3093.26	0.18078	1.0108	0.49142
3100.97	0.18634	1.0614	0.49744
3108.69	0.19206	1.11588	0.50476
3116.4	0.19789	1.17234	0.51342
3124.12	0.20379	1.23182	0.52354
3131.83	0.20979	1.29703	0.53535
3139.54	0.21593	1.36795	0.54871
3147.26	0.22222	1.44341	0.56328
3154.97	0.22868	1.52604	0.57894
3162.69	0.23538	1.61839	0.59566
3170.4	0.24229	1.71408	0.61312
3178.11	0.24931	1.80363	0.63071
3185.83	0.25631	1.89152	0.64797
3193.54	0.26331	1.99334	0.6648
3201.26	0.27032	2.11041	0.68116
3208.97	0.27719	2.21944	0.69684
3216.68	0.28375	2.36664	0.712
3224.4	0.28998	2.44332	0.72726
3232.11	0.29595	2.45657	0.74322
3239.82	0.30154	2.4643	0.76006
3247.54	0.30668	2.60146	0.77784
3255.25	0.31152	2.79326	0.79659
3262.97	0.31629	3.00938	0.81573
3270.68	0.32103	3.22517	0.83378
3278.39	0.32569	3.42132	0.84929
3286.11	0.3305	3.58349	0.86183
3293.82	0.33576	3.70195	0.87157
3301.53	0.34148	3.77119	0.87876
3309.25	0.34762	3.79038	0.88401
3316.96	0.35433	3.75844	0.88886
3324.68	0.36179	3.67191	0.89462
3332.39	0.36976	3.53969	0.90148
3340.1	0.37793	3.39116	0.90924
3347.82	0.3864	3.26155	0.91823
3355.53	0.39531	3.16141	0.92867
3363.25	0.40429	3.07494	0.9397
3370.96	0.41274	3.00125	0.95025
3378.67	0.42068	2.97076	0.9603
3386.39	0.4284	2.98735	0.97018
3394.1	0.43551	3.00126	0.97922
3401.82	0.44144	3.01194	0.98654
3409.53	0.4464	3.03885	0.99237
3417.24	0.45086	3.08686	0.99714
3424.96	0.45446	3.09685	1
3432.67	0.45656	3.10521	0.99991
3440.39	0.45753	3.14235	0.99737
3448.1	0.45797	3.20237	0.99322
3455.81	0.45742	3.23055	0.98664
3463.53	0.45522	3.22866	0.97666
3471.24	0.452	3.21811	0.96417
3478.95	0.4487	3.21734	0.95048
3486.67	0.4449	3.22327	0.93504
3494.38	0.43971	3.25387	0.91681
3502.1	0.43362	3.33401	0.89663
3509.81	0.42748	3.43882	0.87572
3517.52	0.42082	3.51754	0.85341
3525.24	0.41284	3.57084	0.82853
3532.95	0.40422	3.65226	0.80198
3540.66	0.39603	3.76153	0.77516
3548.38	0.38781	3.87528	0.74752
3556.09	0.37855	3.96537	0.71797
3563.81	0.3686	4.02139	0.68718
3571.52	0.35892	4.03051	0.65631
3579.23	0.34921	3.98135	0.62472
3586.95	0.33883	3.86486	0.59171
3594.66	0.32835	3.67511	0.55864
3602.38	0.31833	3.41014	0.5268
3610.09	0.3076	3.07278	0.49504
3617.8	0.2948	2.64458	0.46179
3625.52	0.2808	2.2801	0.42825
3633.23	0.26688	2.02422	0.39646
3640.95	0.2524	1.8406	0.36614
3648.66	0.2365	1.62305	0.33619
3656.37	0.22017	1.43725	0.30733
3664.09	0.20453	1.27984	0.28109
3671.8	0.18876	1.13392	0.25769
3679.51	0.1719	0.99727	0.23654
3687.23	0.15534	0.88042	0.21795
3694.94	0.14102	0.78771	0.20269
3702.66	0.12896	0.71317	0.19055
3710.37	0.11841	0.65135	0.18054
3718.08	0.1096	0.60115	0.17198
3725.8	0.10286	0.55988	0.16537
3733.51	0.09718	0.52042	0.16205
3741.23	0.09065	0.4783	0.16238
3748.94	0.08277	0.43673	0.16361
3756.65	0.07483	0.40097	0.16225
3764.37	0.06768	0.37161	0.15783
3772.08	0.06149	0.34656	0.15218
3779.8	0.0566	0.32533	0.14673
3787.51	0.05321	0.3077	0.14214
3795.22	0.05081	0.29176	0.13866
3802.94	0.04866	0.27566	0.13648
3810.65	0.04657	0.25986	0.13514
3818.36	0.04476	0.24583	0.13365
3826.08	0.04311	0.23371	0.13148
3833.79	0.0413	0.22261	0.12904
3841.51	0.03949	0.21203	0.12681
3849.22	0.038	0.20156	0.12483
3856.93	0.0366	0.19039	0.12297
3864.65	0.03493	0.17848	0.12111
3872.36	0.03306	0.16709	0.11896
3880.07	0.03137	0.15718	0.11641
3887.79	0.02985	0.14817	0.11393
3895.5	0.02822	0.13916	0.11214
3903.22	0.02643	0.13019	0.11079
3910.93	0.02465	0.12168	0.10903
3918.64	0.02296	0.11343	0.10668
3926.36	0.02132	0.1048	0.10436
3934.07	0.01969	0.09549	0.10244
3941.79	0.01796	0.08548	0.10057
3949.5	0.01594	0.0749	0.09839
3957.21	0.01363	0.06417	0.09603
3964.93	0.0113	0.05383	0.09363
3972.64	0.00911	0.0439	0.09105
3980.36	0.00692	0.03388	0.08835
3988.07	0.0046	0.02354	0.08589
3995.78	0.00227	0.01324	0.08376
4003.5	3.82066e-05	0.0029	0.08168
